# Supplementary material for: Uptake of Tropheryma whipplei by Intestinal Epithelia
Source: Int J Mol Sci. 2023 Mar 24;24(7):6197. doi: 10.3390/ijms24076197 (PMC10094206; doi:10.3390/ijms24076197)
Supplement: Supplementary file 1 [file ijms-24-06197-s001.zip]

Archive with 19 entries (19 files):
- S1.pdf
- S10.pdf
- S11.pdf
- S12.pdf
- S13.pdf
- S2.pdf
- S3.pdf
- S4.pdf
- S5.pdf
- S6.pdf
- S7 - Copy.pdf
- S7.pdf
- S8.pdf
- S9.pdf
- Suppl movie 1.avi
- Suppl movie 2.avi
- Suppl movie 3A.avi
- Suppl movie 3B.avi
- Supplemental Material Legend.pdf
